# Supplementary material for: Association between Prior Cytotoxic Therapy, Antecedent Hematologic Disorder, and Outcome after Allogeneic Hematopoietic Cell Transplantation in Adult Acute Myeloid Leukemia
Source: Cancers (Basel). 2023 Jan 5;15(2):352. doi: 10.3390/cancers15020352 (PMC9856876; doi:10.3390/cancers15020352)
Supplement: Supplementary file 1 [file cancers-15-00352-s001.zip]

Archive with 1 entries (1 files):
- cancers-2070780-supplementary.pdf
